# Supplementary material for: Effect of TTN Mutations on Immune Microenvironment and Efficacy of Immunotherapy in Lung Adenocarcinoma Patients
Source: Front Oncol. 2021 Aug 26;11:725292. doi: 10.3389/fonc.2021.725292 (PMC8426356; doi:10.3389/fonc.2021.725292)
Supplement: Supplementary Table 1 — The Fisher’s exact test result of the Top 20 mutated driver genes between TTN-MT and TTN-WT tumors in the ICI-cohort. [file DataSheet_1.csv]

Gene symbol	PVal	AdjP	label
TP53	1.0000e+00	1.0000e+00	TSG
MUC16	7.7366e-02	2.8252e-01	Oncogene
KRAS	3.7590e-01	5.6855e-01	Oncogene
CSMD3	2.0060e-01	4.0119e-01	Oncogene
EGFR	3.3143e-01	5.5238e-01	Oncogene
LRP1B	1.8001e-01	4.0003e-01	Oncogene
CTNNA2	1.5437e-01	4.0003e-01	Oncogene
KEAP1	2.9733e-01	5.4060e-01	Oncogene
NF1	7.1479e-01	8.4092e-01	Oncogene
CDH10	7.0573e-01	8.4092e-01	Oncogene
AKAP9	4.0015e-02	2.6676e-01	fusion
FAT4	1.0000e+00	1.0000e+00	Oncogene
PTPRB	8.4755e-02	2.8252e-01	Oncogene
PTPRD	3.9799e-01	5.6855e-01	Oncogene
SETBP1	8.4755e-02	2.8252e-01	Oncogene
STK11	2.3442e-02	2.3442e-01	Oncogene
APC	1.0000e+00	1.0000e+00	Oncogene
ATM	1.7102e-01	4.0003e-01	Oncogene
CTNND2	6.5364e-01	8.4092e-01	Oncogene
CUX1	1.7168e-02	2.3442e-01	oncogene, TSG
