# Supplementary material for: Effect of TTN Mutations on Immune Microenvironment and Efficacy of Immunotherapy in Lung Adenocarcinoma Patients
Source: Front Oncol. 2021 Aug 26;11:725292. doi: 10.3389/fonc.2021.725292 (PMC8426356; doi:10.3389/fonc.2021.725292)
Supplement: Supplementary Table 2 — The Fisher’s exact test result of the Top 20 mutated driver genes between TTN-MT and TTN-WT tumors in the TCGA-LUAD cohort. [file DataSheet_2.csv]

Gene symbol	PVal	AdjP	label
TP53	1.6473e-09	8.2363e-09	TSG
MUC16	2.8422e-14	5.6845e-13	Oncogene
CSMD3	1.9391e-13	1.9391e-12	Oncogene
LRP1B	7.9982e-12	5.3321e-11	Oncogene
KRAS	7.7360e-01	8.1432e-01	Oncogene
KEAP1	3.1470e-01	3.4966e-01	Oncogene
PTPRD	4.9446e-07	1.6482e-06	Oncogene
CDH10	1.0951e-04	2.1902e-04	Oncogene
FAT4	1.3862e-05	3.0804e-05	Oncogene
STK11	9.0419e-01	9.0419e-01	Oncogene
CNTNAP2	5.3850e-02	7.1800e-02	Oncogene
EGFR	2.9464e-01	3.4664e-01	Oncogene
FAT1	2.3268e-03	3.5797e-03	Oncogene
NF1	1.6356e-01	2.0445e-01	Oncogene
SETBP1	2.4217e-04	4.0362e-04	Oncogene
COL3A1	2.4602e-09	9.8406e-09	fusion
CTNNA2	2.1546e-06	6.1560e-06	Oncogene
CTNND2	1.1425e-05	2.8562e-05	Oncogene
ZNF521	1.5416e-04	2.8029e-04	Oncogene
GRIN2A	1.3451e-02	1.9215e-02	Oncogene
