# Supplementary material for: Effect of TTN Mutations on Immune Microenvironment and Efficacy of Immunotherapy in Lung Adenocarcinoma Patients
Source: Front Oncol. 2021 Aug 26;11:725292. doi: 10.3389/fonc.2021.725292 (PMC8426356; doi:10.3389/fonc.2021.725292)
Supplement: Supplementary Table 3 — The co-occurrence (or mutually exclusive relation) results between pairs of mutated driver genes in the ICI cohort. [file DataSheet_3.csv]

gene1	gene2	pValue	oddsRatio	00	11	01	10	Event	pair	event_ratio
RYR2	PAPPA2	2.04595663004036e-05	38.4353793848572	34	8	2	3	Co_Occurence	PAPPA2	RYR2	8/5
ZFHX4	RELN	0.000156969973367575	26.1162946670804	34	7	2	4	Co_Occurence	RELN	ZFHX4	7/6
MUC17	LRP1B	0.000524345578372675	14.1785955921931	31	8	4	4	Co_Occurence	LRP1B	MUC17	8/8
COL11A1	CTNNA2	0.00105945544231166	13.6729187673762	32	7	3	5	Co_Occurence	COL11A1	CTNNA2	7/8
COL11A1	PAPPA2	0.00105945544231166	13.6729187673762	32	7	3	5	Co_Occurence	COL11A1	PAPPA2	7/8
ZFHX4	OBSCN	0.00118571732031973	12.8429977935999	32	7	4	4	Co_Occurence	OBSCN	ZFHX4	7/8
MUC17	CSMD3	0.00257115217605556	9.05892978561215	29	8	6	4	Co_Occurence	CSMD3	MUC17	8/10
LRP1B	RYR2	0.00257459797840856	10.0890528000612	31	7	4	5	Co_Occurence	LRP1B	RYR2	7/9
RELN	OBSCN	0.00257775452535877	12.1358367713689	33	6	5	3	Co_Occurence	OBSCN	RELN	6/8
DST	SALL1	0.00357239060242466	13.2506384418933	35	5	4	3	Co_Occurence	DST	SALL1	5/7
EGFR	KRAS	0.00375883267819108	0	19	0	16	12	Mutually_Exclusive	EGFR	KRAS	0/28
PAPPA2	CSMD3	0.00393537665308478	9.36683039954204	30	7	7	3	Co_Occurence	CSMD3	PAPPA2	7/10
KEAP1	ZFHX4	0.00573114492861044	8.95735563735006	32	6	5	4	Co_Occurence	KEAP1	ZFHX4	6/9
PAPPA2	ZFHX4	0.00573114492861044	8.95735563735006	32	6	5	4	Co_Occurence	PAPPA2	ZFHX4	6/9
ZNF724P	LPA	0.00736430579861405	9.82935469900949	34	5	4	4	Co_Occurence	LPA	ZNF724P	5/8
OBSCN	CSMD3	0.00906648961146335	6.86885383868799	29	7	7	4	Co_Occurence	CSMD3	OBSCN	7/11
COL11A1	KEAP1	0.0104028344149092	7.30542488774539	31	6	4	6	Co_Occurence	COL11A1	KEAP1	6/10
LRP1B	PAPPA2	0.0104028344149092	7.30542488774539	31	6	4	6	Co_Occurence	LRP1B	PAPPA2	6/10
MUC17	PAPPA2	0.0104028344149092	7.30542488774539	31	6	4	6	Co_Occurence	MUC17	PAPPA2	6/10
ZFHX4	RYR2	0.0111856580585593	7.0202994252929	31	6	5	5	Co_Occurence	RYR2	ZFHX4	6/10
HRNR	KRAS	0.0130104388194023	8.23547146417767	29	6	10	2	Co_Occurence	HRNR	KRAS	6/12
RELN	FLG	0.0134712850093191	7.73281259665566	33	5	5	4	Co_Occurence	FLG	RELN	5/9
NF1	PAPPA2	0.0134712850093191	7.73281259665566	33	5	5	4	Co_Occurence	NF1	PAPPA2	5/9
RELN	PAPPA2	0.0134712850093191	7.73281259665566	33	5	5	4	Co_Occurence	PAPPA2	RELN	5/9
MUC16	ZNF724P	0.0172609655877339	0	21	0	9	17	Mutually_Exclusive	MUC16	ZNF724P	0/26
COL11A1	DST	0.0183224604012062	7.18647445763865	32	5	3	7	Co_Occurence	COL11A1	DST	5/10
MUC17	DST	0.0183224604012062	7.18647445763865	32	5	3	7	Co_Occurence	DST	MUC17	5/10
COL11A1	OBSCN	0.01979671813871	5.71255872005565	30	6	5	6	Co_Occurence	COL11A1	OBSCN	6/11
MUC17	RYR2	0.01979671813871	5.71255872005565	30	6	5	6	Co_Occurence	MUC17	RYR2	6/11
COL11A1	ZFHX4	0.01979671813871	5.71255872005565	30	6	5	6	Co_Occurence	COL11A1	ZFHX4	6/11
MUC17	ZFHX4	0.01979671813871	5.71255872005565	30	6	5	6	Co_Occurence	MUC17	ZFHX4	6/11
HRNR	AHNAK	0.0200040231192454	8.14570124568447	35	4	4	4	Co_Occurence	AHNAK	HRNR	4/8
HRNR	DST	0.0200040231192454	8.14570124568447	35	4	4	4	Co_Occurence	DST	HRNR	4/8
MUC17	TP53	0.0204898412016356	6.41006735794235	20	10	15	2	Co_Occurence	MUC17	TP53	10/17
OBSCN	LPA	0.0225492270792861	6.31146153012505	32	5	4	6	Co_Occurence	LPA	OBSCN	5/10
RYR2	RELN	0.0225492270792861	6.31146153012505	32	5	4	6	Co_Occurence	RELN	RYR2	5/10
FLG	MUC16	0.0232379184715535	6.01916811239779	27	7	10	3	Co_Occurence	FLG	MUC16	7/13
PAPPA2	MUC16	0.0232379184715535	6.01916811239779	27	7	10	3	Co_Occurence	MUC16	PAPPA2	7/13
LRP1B	CSMD3	0.0249505420671425	5.35335511202876	28	7	7	5	Co_Occurence	CSMD3	LRP1B	7/12
PCLO	TP53	0.0251930551059055	9.47046645614365	21	8	17	1	Co_Occurence	PCLO	TP53	8/18
PAPPA2	TTN	0.0303641037399984	6.3095594090253	23	8	14	2	Co_Occurence	PAPPA2	TTN	8/16
HRNR	SALL1	0.0331493291327021	6.41262524602181	34	4	5	4	Co_Occurence	HRNR	SALL1	4/9
AHNAK	ZNF724P	0.0331493291327021	6.41262524602181	34	4	5	4	Co_Occurence	AHNAK	ZNF724P	4/9
MUC17	SALL1	0.0352295271135256	5.28231531901392	31	5	4	7	Co_Occurence	MUC17	SALL1	5/11
OBSCN	CTNNA2	0.0393673092299617	4.93951419542032	31	5	5	6	Co_Occurence	CTNNA2	OBSCN	5/11
OBSCN	FLG	0.0393673092299617	4.93951419542032	31	5	5	6	Co_Occurence	FLG	OBSCN	5/11
OBSCN	PAPPA2	0.0393673092299617	4.93951419542032	31	5	5	6	Co_Occurence	OBSCN	PAPPA2	5/11
TP53	OBSCN	0.0410167908629187	5.43001118802973	20	9	2	16	Co_Occurence	OBSCN	TP53	9/18
FLG	CSMD3	0.0455423721516254	5.20202138867181	29	6	8	4	Co_Occurence	CSMD3	FLG	6/12
FLG	AHNAK	0.0507917135191832	5.23688975572939	33	4	4	6	Co_Occurence	AHNAK	FLG	4/10
CTNNA2	DST	0.0507917135191832	5.23688975572939	33	4	4	6	Co_Occurence	CTNNA2	DST	4/10
PAPPA2	DST	0.0507917135191832	5.23688975572939	33	4	4	6	Co_Occurence	DST	PAPPA2	4/10
DST	TP53	0.0516455968079247	7.85543833631191	21	7	18	1	Co_Occurence	DST	TP53	7/19
PCLO	LPA	0.0537773477999724	5.03359996923977	33	4	5	5	Co_Occurence	LPA	PCLO	4/10
RELN	NF1	0.0537773477999724	5.03359996923977	33	4	5	5	Co_Occurence	NF1	RELN	4/10
SALL1	NF1	0.0537773477999724	5.03359996923977	33	4	5	5	Co_Occurence	NF1	SALL1	4/10
SALL1	RELN	0.0537773477999724	5.03359996923977	33	4	5	5	Co_Occurence	RELN	SALL1	4/10
KRAS	MUC16	0.0569047911083622	3.58435885484051	23	9	8	7	Co_Occurence	KRAS	MUC16	9/15
RYR2	CSMD3	0.0610989737118005	4.05088877408417	28	6	8	5	Co_Occurence	CSMD3	RYR2	6/13
KEAP1	KRAS	0.0683834141248984	3.91442167321059	27	6	10	4	Co_Occurence	KEAP1	KRAS	6/14
PAPPA2	KRAS	0.0683834141248984	3.91442167321059	27	6	10	4	Co_Occurence	KRAS	PAPPA2	6/14
MUC16	ZFHX4	0.0693704422075916	4.38563376345669	26	7	4	10	Co_Occurence	MUC16	ZFHX4	7/14
DST	RYR2	0.0732704272162442	4.38576197208227	32	4	7	4	Co_Occurence	DST	RYR2	4/11
DST	ZFHX4	0.0732704272162442	4.38576197208227	32	4	7	4	Co_Occurence	DST	ZFHX4	4/11
COL11A1	KRAS	0.0746371894242787	3.90967298197443	26	7	9	5	Co_Occurence	COL11A1	KRAS	7/14
EGFR	CSMD3	0.0768058806010593	0.158756134212155	22	1	13	11	Mutually_Exclusive	CSMD3	EGFR	1/24
MUC16	TTN	0.0773660293991856	3.08577682135077	19	11	11	6	Co_Occurence	MUC16	TTN	11/17
PCLO	CTNNA2	0.0806480563270746	4.10152417017424	32	4	6	5	Co_Occurence	CTNNA2	PCLO	4/11
SALL1	CTNNA2	0.0806480563270746	4.10152417017424	32	4	6	5	Co_Occurence	CTNNA2	SALL1	4/11
SALL1	PAPPA2	0.0806480563270746	4.10152417017424	32	4	6	5	Co_Occurence	PAPPA2	SALL1	4/11
RYR2	TTN	0.0832436587375581	4.06062653091608	22	8	14	3	Co_Occurence	RYR2	TTN	8/17
LRP1B	ZNF724P	0.0870458440716227	0	26	0	9	12	Mutually_Exclusive	LRP1B	ZNF724P	0/21
MUC17	ZNF724P	0.0870458440716227	0	26	0	9	12	Mutually_Exclusive	MUC17	ZNF724P	0/21
COL11A1	MUC16	0.0872773827443273	3.39792062876353	25	7	10	5	Co_Occurence	COL11A1	MUC16	7/15
LRP1B	MUC16	0.0872773827443273	3.39792062876353	25	7	10	5	Co_Occurence	LRP1B	MUC16	7/15
ZNF724P	ZFHX4	0.0916376496900822	0	27	0	11	9	Mutually_Exclusive	ZFHX4	ZNF724P	0/20
EGFR	DST	0.093168251562902	0	27	0	8	12	Mutually_Exclusive	DST	EGFR	0/20
EGFR	HRNR	0.093168251562902	0	27	0	8	12	Mutually_Exclusive	EGFR	HRNR	0/20
CSMD3	MUC16	0.0949216555005544	3.45046556971119	24	8	9	6	Co_Occurence	CSMD3	MUC16	8/15
KEAP1	MUC17	0.0955094893097874	4.12560404447398	30	5	7	5	Co_Occurence	KEAP1	MUC17	5/12
RYR2	OBSCN	0.0973470915641997	4.0140432195832	30	5	6	6	Co_Occurence	OBSCN	RYR2	5/12
CSMD3	PCLO	0.10185050605965	3.88915514573884	29	5	4	9	Co_Occurence	CSMD3	PCLO	5/13
CSMD3	RELN	0.10185050605965	3.88915514573884	29	5	4	9	Co_Occurence	CSMD3	RELN	5/13
CSMD3	SALL1	0.10185050605965	3.88915514573884	29	5	4	9	Co_Occurence	CSMD3	SALL1	5/13
MUC16	DST	0.117559656194552	3.63510015351119	27	5	3	12	Co_Occurence	DST	MUC16	5/15
MUC16	HRNR	0.117559656194552	3.63510015351119	27	5	3	12	Co_Occurence	HRNR	MUC16	5/15
RYR2	COL11A1	0.117560716362735	3.34653862347025	29	5	7	6	Co_Occurence	COL11A1	RYR2	5/13
OBSCN	MUC17	0.117560716362735	3.34653862347025	29	5	7	6	Co_Occurence	MUC17	OBSCN	5/13
DST	AHNAK	0.122537410024207	3.92126263427818	34	3	5	5	Co_Occurence	AHNAK	DST	3/10
TP53	CSMD3	0.123241886363258	2.93035658666047	18	10	4	15	Co_Occurence	CSMD3	TP53	10/19
MUC16	LPA	0.127154466456587	0.177160725008034	22	1	8	16	Mutually_Exclusive	LPA	MUC16	1/24
KEAP1	MUC16	0.135709591396111	3.44111078962391	26	6	11	4	Co_Occurence	KEAP1	MUC16	6/15
KRAS	PCLO	0.138044078103465	0.19715650571987	23	1	8	15	Mutually_Exclusive	KRAS	PCLO	1/23
KRAS	TP53	0.138752503242432	0.387150645756637	12	6	19	10	Mutually_Exclusive	KRAS	TP53	6/29
COL11A1	CSMD3	0.140460187468056	3.27619404437063	27	6	8	6	Co_Occurence	COL11A1	CSMD3	6/14
TP53	RELN	0.144229492764992	3.78362363545852	20	7	2	18	Co_Occurence	RELN	TP53	7/20
EGFR	COL11A1	0.14593807344505	0.203793366032237	24	1	11	11	Mutually_Exclusive	COL11A1	EGFR	1/22
LRP1B	EGFR	0.14593807344505	0.203793366032237	24	1	11	11	Mutually_Exclusive	EGFR	LRP1B	1/22
ZFHX4	KRAS	0.148034502444387	3.03714570352659	26	6	10	5	Co_Occurence	KRAS	ZFHX4	6/15
TTN	CTNNA2	0.154366951883274	3.33216304308878	22	7	3	15	Co_Occurence	CTNNA2	TTN	7/18
TTN	FLG	0.154366951883274	3.33216304308878	22	7	3	15	Co_Occurence	FLG	TTN	7/18
AHNAK	LPA	0.167231450469959	3.19637790856192	33	3	6	5	Co_Occurence	AHNAK	LPA	3/11
AHNAK	NF1	0.167231450469959	3.19637790856192	33	3	6	5	Co_Occurence	AHNAK	NF1	3/11
DST	NF1	0.167231450469959	3.19637790856192	33	3	6	5	Co_Occurence	DST	NF1	3/11
DST	RELN	0.167231450469959	3.19637790856192	33	3	6	5	Co_Occurence	DST	RELN	3/11
MUC16	RYR2	0.170630172699559	2.66486829589443	25	6	5	11	Co_Occurence	MUC16	RYR2	6/16
KEAP1	ZNF724P	0.171943471919912	0	28	0	9	10	Mutually_Exclusive	KEAP1	ZNF724P	0/19
PAPPA2	ZNF724P	0.171943471919912	0	28	0	9	10	Mutually_Exclusive	PAPPA2	ZNF724P	0/19
ZNF724P	RELN	0.17340582340438	0	29	0	9	9	Mutually_Exclusive	RELN	ZNF724P	0/18
AHNAK	KEAP1	0.173568306902655	0	29	0	10	8	Mutually_Exclusive	AHNAK	KEAP1	0/18
LRP1B	DST	0.175590201785459	3.74050373241649	31	4	4	8	Co_Occurence	DST	LRP1B	4/12
LRP1B	TTN	0.180013564283607	2.92866954527507	21	8	14	4	Co_Occurence	LRP1B	TTN	8/18
OBSCN	NF1	0.182935809936607	3.42829389277598	31	4	5	7	Co_Occurence	NF1	OBSCN	4/12
ZFHX4	NF1	0.182935809936607	3.42829389277598	31	4	5	7	Co_Occurence	NF1	ZFHX4	4/12
OBSCN	PCLO	0.182935809936607	3.42829389277598	31	4	5	7	Co_Occurence	OBSCN	PCLO	4/12
ZFHX4	SALL1	0.182935809936607	3.42829389277598	31	4	5	7	Co_Occurence	SALL1	ZFHX4	4/12
KEAP1	CTNNA2	0.185631637679134	3.33565875242645	31	4	6	6	Co_Occurence	CTNNA2	KEAP1	4/12
PAPPA2	FLG	0.185631637679134	3.33565875242645	31	4	6	6	Co_Occurence	FLG	PAPPA2	4/12
CSMD3	TTN	0.20059709242799	2.70782636332153	20	9	13	5	Co_Occurence	CSMD3	TTN	9/18
PCLO	EGFR	0.204972634390051	2.91873819004894	30	4	8	5	Co_Occurence	EGFR	PCLO	4/13
ZNF724P	EGFR	0.204972634390051	2.91873819004894	30	4	8	5	Co_Occurence	EGFR	ZNF724P	4/13
SALL1	LRP1B	0.204972634390051	2.91873819004894	30	4	8	5	Co_Occurence	LRP1B	SALL1	4/13
PCLO	MUC17	0.204972634390051	2.91873819004894	30	4	8	5	Co_Occurence	MUC17	PCLO	4/13
RELN	MUC17	0.204972634390051	2.91873819004894	30	4	8	5	Co_Occurence	MUC17	RELN	4/13
KEAP1	OBSCN	0.212589915104399	2.78331970348997	30	4	7	6	Co_Occurence	KEAP1	OBSCN	4/13
FLG	RYR2	0.212589915104399	2.78331970348997	30	4	7	6	Co_Occurence	FLG	RYR2	4/13
CTNNA2	ZFHX4	0.212589915104399	2.78331970348997	30	4	7	6	Co_Occurence	CTNNA2	ZFHX4	4/13
FLG	ZFHX4	0.212589915104399	2.78331970348997	30	4	7	6	Co_Occurence	FLG	ZFHX4	4/13
CSMD3	DST	0.214559462161969	2.82602195276533	29	4	4	10	Co_Occurence	CSMD3	DST	4/14
RYR2	EGFR	0.244042650786767	0.233010099983116	25	1	11	10	Mutually_Exclusive	EGFR	RYR2	1/21
ZFHX4	EGFR	0.244042650786767	0.233010099983116	25	1	11	10	Mutually_Exclusive	EGFR	ZFHX4	1/21
CSMD3	ZNF724P	0.244497778626647	0.246297957920105	25	1	8	13	Mutually_Exclusive	CSMD3	ZNF724P	1/21
LRP1B	COL11A1	0.247864907046835	2.78521963846329	28	5	7	7	Co_Occurence	COL11A1	LRP1B	5/14
MUC17	COL11A1	0.247864907046835	2.78521963846329	28	5	7	7	Co_Occurence	COL11A1	MUC17	5/14
FLG	COL11A1	0.25067631867614	2.36590373776261	29	4	8	6	Co_Occurence	COL11A1	FLG	4/14
FLG	LRP1B	0.25067631867614	2.36590373776261	29	4	8	6	Co_Occurence	FLG	LRP1B	4/14
KEAP1	LRP1B	0.25067631867614	2.36590373776261	29	4	8	6	Co_Occurence	KEAP1	LRP1B	4/14
FLG	MUC17	0.25067631867614	2.36590373776261	29	4	8	6	Co_Occurence	FLG	MUC17	4/14
MUC16	NF1	0.251604799561225	2.64680501751253	26	5	4	12	Co_Occurence	MUC16	NF1	5/16
MUC16	RELN	0.251604799561225	2.64680501751253	26	5	4	12	Co_Occurence	MUC16	RELN	5/16
MUC16	SALL1	0.251604799561225	2.64680501751253	26	5	4	12	Co_Occurence	MUC16	SALL1	5/16
ZFHX4	CSMD3	0.262808725342283	2.44656745944738	27	5	9	6	Co_Occurence	CSMD3	ZFHX4	5/15
TTN	RELN	0.270167927195962	2.69079174247641	22	6	3	16	Co_Occurence	RELN	TTN	6/19
TTN	SALL1	0.270167927195962	2.69079174247641	22	6	3	16	Co_Occurence	SALL1	TTN	6/19
TP53	ZNF724P	0.270167927195962	0.371637828455528	16	3	6	22	Mutually_Exclusive	TP53	ZNF724P	3/28
KRAS	FLG	0.274006960363343	2.31724353026091	26	5	5	11	Co_Occurence	FLG	KRAS	5/16
TP53	CTNNA2	0.297331118935975	2.41713581084281	19	7	3	18	Co_Occurence	CTNNA2	TP53	7/21
TP53	FLG	0.297331118935975	2.41713581084281	19	7	3	18	Co_Occurence	FLG	TP53	7/21
TTN	KEAP1	0.297331118935975	0.413712789953378	18	3	7	19	Mutually_Exclusive	KEAP1	TTN	3/26
MUC17	MUC16	0.306117093331362	2.14371887260762	24	6	11	6	Co_Occurence	MUC16	MUC17	6/17
HRNR	PCLO	0.32274846875569	0	30	0	9	8	Mutually_Exclusive	HRNR	PCLO	0/17
EGFR	TP53	0.331430004726248	2.08437965563727	18	8	17	4	Co_Occurence	EGFR	TP53	8/21
EGFR	TTN	0.331430004726248	0.479759048355451	17	4	18	8	Mutually_Exclusive	EGFR	TTN	4/26
DST	FLG	0.339910788260906	2.67317215582084	32	3	7	5	Co_Occurence	DST	FLG	3/12
DST	KEAP1	0.339910788260906	2.67317215582084	32	3	7	5	Co_Occurence	DST	KEAP1	3/12
AHNAK	PAPPA2	0.339910788260906	2.67317215582084	32	3	7	5	Co_Occurence	AHNAK	PAPPA2	3/12
HRNR	PAPPA2	0.339910788260906	2.67317215582084	32	3	7	5	Co_Occurence	HRNR	PAPPA2	3/12
RELN	LPA	0.343586977409361	2.60093609489635	32	3	6	6	Co_Occurence	LPA	RELN	3/12
RELN	PCLO	0.343586977409361	2.60093609489635	32	3	6	6	Co_Occurence	PCLO	RELN	3/12
SALL1	PCLO	0.343586977409361	2.60093609489635	32	3	6	6	Co_Occurence	PCLO	SALL1	3/12
AHNAK	OBSCN	0.367313410672562	2.27743571685182	31	3	8	5	Co_Occurence	AHNAK	OBSCN	3/13
DST	OBSCN	0.367313410672562	2.27743571685182	31	3	8	5	Co_Occurence	DST	OBSCN	3/13
HRNR	OBSCN	0.367313410672562	2.27743571685182	31	3	8	5	Co_Occurence	HRNR	OBSCN	3/13
AHNAK	RYR2	0.367313410672562	2.27743571685182	31	3	8	5	Co_Occurence	AHNAK	RYR2	3/13
HRNR	ZFHX4	0.367313410672562	2.27743571685182	31	3	8	5	Co_Occurence	HRNR	ZFHX4	3/13
KRAS	TTN	0.375902072405856	1.75820690870857	18	9	13	7	Co_Occurence	KRAS	TTN	9/20
LPA	CTNNA2	0.376672679745453	2.17179079655045	31	3	7	6	Co_Occurence	CTNNA2	LPA	3/13
ZNF724P	CTNNA2	0.376672679745453	2.17179079655045	31	3	7	6	Co_Occurence	CTNNA2	ZNF724P	3/13
NF1	FLG	0.376672679745453	2.17179079655045	31	3	7	6	Co_Occurence	FLG	NF1	3/13
PCLO	FLG	0.376672679745453	2.17179079655045	31	3	7	6	Co_Occurence	FLG	PCLO	3/13
SALL1	FLG	0.376672679745453	2.17179079655045	31	3	7	6	Co_Occurence	FLG	SALL1	3/13
PCLO	KEAP1	0.376672679745453	2.17179079655045	31	3	7	6	Co_Occurence	KEAP1	PCLO	3/13
SALL1	KEAP1	0.376672679745453	2.17179079655045	31	3	7	6	Co_Occurence	KEAP1	SALL1	3/13
COL11A1	AHNAK	0.40270846462095	1.96747140175163	30	3	5	9	Co_Occurence	AHNAK	COL11A1	3/14
COL11A1	HRNR	0.40270846462095	1.96747140175163	30	3	5	9	Co_Occurence	COL11A1	HRNR	3/14
LRP1B	HRNR	0.40270846462095	1.96747140175163	30	3	5	9	Co_Occurence	HRNR	LRP1B	3/14
MUC17	HRNR	0.40270846462095	1.96747140175163	30	3	5	9	Co_Occurence	HRNR	MUC17	3/14
ZNF724P	COL11A1	0.412237902222439	0.313133201741819	27	1	11	8	Mutually_Exclusive	COL11A1	ZNF724P	1/19
LPA	LRP1B	0.412237902222439	0.313133201741819	27	1	11	8	Mutually_Exclusive	LPA	LRP1B	1/19
FLG	EGFR	0.414306793280657	0.268659993339451	26	1	11	9	Mutually_Exclusive	EGFR	FLG	1/20
KEAP1	EGFR	0.414306793280657	0.268659993339451	26	1	11	9	Mutually_Exclusive	EGFR	KEAP1	1/20
PAPPA2	EGFR	0.414306793280657	0.268659993339451	26	1	11	9	Mutually_Exclusive	EGFR	PAPPA2	1/20
RYR2	LPA	0.418789390573463	1.84753168901535	30	3	6	8	Co_Occurence	LPA	RYR2	3/14
ZFHX4	LPA	0.418789390573463	1.84753168901535	30	3	6	8	Co_Occurence	LPA	ZFHX4	3/14
RYR2	NF1	0.418789390573463	1.84753168901535	30	3	6	8	Co_Occurence	NF1	RYR2	3/14
ZFHX4	PCLO	0.418789390573463	1.84753168901535	30	3	6	8	Co_Occurence	PCLO	ZFHX4	3/14
OBSCN	SALL1	0.418789390573463	1.84753168901535	30	3	6	8	Co_Occurence	OBSCN	SALL1	3/14
RYR2	SALL1	0.418789390573463	1.84753168901535	30	3	6	8	Co_Occurence	RYR2	SALL1	3/14
CSMD3	NF1	0.418844445097421	2.19802385205599	28	4	5	10	Co_Occurence	CSMD3	NF1	4/15
PAPPA2	CTNNA2	0.424225827250252	1.8107658187065	30	3	7	7	Co_Occurence	CTNNA2	PAPPA2	3/14
KEAP1	FLG	0.424225827250252	1.8107658187065	30	3	7	7	Co_Occurence	FLG	KEAP1	3/14
PAPPA2	KEAP1	0.424225827250252	1.8107658187065	30	3	7	7	Co_Occurence	KEAP1	PAPPA2	3/14
MUC16	AHNAK	0.435034995747199	1.96902402409786	26	4	4	13	Co_Occurence	AHNAK	MUC16	4/17
LRP1B	ZFHX4	0.435155463790113	1.96798481845857	28	4	7	8	Co_Occurence	LRP1B	ZFHX4	4/15
CTNNA2	CSMD3	0.455688038889092	1.77612626915207	27	4	10	6	Co_Occurence	CSMD3	CTNNA2	4/16
KEAP1	CSMD3	0.455688038889092	1.77612626915207	27	4	10	6	Co_Occurence	CSMD3	KEAP1	4/16
LPA	TP53	0.470317761069743	1.97127977138941	19	6	19	3	Co_Occurence	LPA	TP53	6/22
SALL1	TP53	0.470317761069743	1.97127977138941	19	6	19	3	Co_Occurence	SALL1	TP53	6/22
LPA	TTN	0.470317761069743	0.50728466578601	19	3	19	6	Mutually_Exclusive	LPA	TTN	3/25
OBSCN	KRAS	0.471582827439705	1.86694125171756	25	5	11	6	Co_Occurence	KRAS	OBSCN	5/17
KEAP1	TP53	0.479610431928169	0.515392596208361	16	4	21	6	Mutually_Exclusive	KEAP1	TP53	4/27
EGFR	MUC16	0.492310417176264	0.507081676577107	21	3	14	9	Mutually_Exclusive	EGFR	MUC16	3/23
OBSCN	MUC16	0.493303938864764	1.64800927303203	24	5	12	6	Co_Occurence	MUC16	OBSCN	5/18
RYR2	TP53	0.504629161162392	1.72944331525508	18	7	18	4	Co_Occurence	RYR2	TP53	7/22
ZFHX4	TP53	0.504629161162392	1.72944331525508	18	7	18	4	Co_Occurence	TP53	ZFHX4	7/22
COL11A1	TTN	0.504841675464767	1.84172811119722	20	7	15	5	Co_Occurence	COL11A1	TTN	7/20
DST	LPA	0.638799183336368	1.50902391197859	32	2	7	6	Co_Occurence	DST	LPA	2/13
HRNR	NF1	0.638799183336368	1.50902391197859	32	2	7	6	Co_Occurence	HRNR	NF1	2/13
DST	PCLO	0.638799183336368	1.50902391197859	32	2	7	6	Co_Occurence	DST	PCLO	2/13
AHNAK	RELN	0.638799183336368	1.50902391197859	32	2	7	6	Co_Occurence	AHNAK	RELN	2/13
HRNR	RELN	0.638799183336368	1.50902391197859	32	2	7	6	Co_Occurence	HRNR	RELN	2/13
AHNAK	SALL1	0.638799183336368	1.50902391197859	32	2	7	6	Co_Occurence	AHNAK	SALL1	2/13
HRNR	ZNF724P	0.638799183336368	1.50902391197859	32	2	7	6	Co_Occurence	HRNR	ZNF724P	2/13
LRP1B	AHNAK	0.659322605746764	0.37017276684159	28	1	7	11	Mutually_Exclusive	AHNAK	LRP1B	1/18
ZNF724P	FLG	0.660003279861156	0.409327805900084	29	1	9	8	Mutually_Exclusive	FLG	ZNF724P	1/17
LPA	KEAP1	0.660003279861156	0.409327805900084	29	1	9	8	Mutually_Exclusive	KEAP1	LPA	1/17
LPA	PAPPA2	0.660003279861156	0.409327805900084	29	1	9	8	Mutually_Exclusive	LPA	PAPPA2	1/17
ZNF724P	RYR2	0.66306631337592	0.356470663641797	28	1	10	8	Mutually_Exclusive	RYR2	ZNF724P	1/18
ZNF724P	NF1	0.666583861541263	0.47523676723115	30	1	8	8	Mutually_Exclusive	NF1	ZNF724P	1/16
ZNF724P	PCLO	0.666583861541263	0.47523676723115	30	1	8	8	Mutually_Exclusive	PCLO	ZNF724P	1/16
NF1	COL11A1	0.67429743626339	1.59365589551973	29	3	9	6	Co_Occurence	COL11A1	NF1	3/15
PCLO	COL11A1	0.67429743626339	1.59365589551973	29	3	9	6	Co_Occurence	COL11A1	PCLO	3/15
RELN	COL11A1	0.67429743626339	1.59365589551973	29	3	9	6	Co_Occurence	COL11A1	RELN	3/15
SALL1	COL11A1	0.67429743626339	1.59365589551973	29	3	9	6	Co_Occurence	COL11A1	SALL1	3/15
LPA	EGFR	0.67429743626339	1.59365589551973	29	3	9	6	Co_Occurence	EGFR	LPA	3/15
PCLO	LRP1B	0.67429743626339	1.59365589551973	29	3	9	6	Co_Occurence	LRP1B	PCLO	3/15
RELN	LRP1B	0.67429743626339	1.59365589551973	29	3	9	6	Co_Occurence	LRP1B	RELN	3/15
NF1	MUC17	0.67429743626339	1.59365589551973	29	3	9	6	Co_Occurence	MUC17	NF1	3/15
HRNR	CSMD3	0.679483906084032	1.5128126277172	28	3	11	5	Co_Occurence	CSMD3	HRNR	3/16
NF1	KRAS	0.697414876373037	0.496719545377417	24	2	14	7	Mutually_Exclusive	KRAS	NF1	2/21
ZNF724P	KRAS	0.697414876373037	0.496719545377417	24	2	14	7	Mutually_Exclusive	KRAS	ZNF724P	2/21
CTNNA2	EGFR	0.700010796558385	1.32488576541674	28	3	9	7	Co_Occurence	CTNNA2	EGFR	3/16
CTNNA2	MUC17	0.700010796558385	1.32488576541674	28	3	9	7	Co_Occurence	CTNNA2	MUC17	3/16
MUC17	EGFR	0.702713401994796	0.506787328252203	25	2	10	10	Mutually_Exclusive	EGFR	MUC17	2/20
MUC16	PCLO	0.703689683084196	1.52397832382227	25	4	5	13	Co_Occurence	MUC16	PCLO	4/18
CSMD3	LPA	0.704138990231414	0.624997246618115	26	2	7	12	Mutually_Exclusive	CSMD3	LPA	2/19
TP53	AHNAK	0.705732089483191	1.56811720362095	19	5	3	20	Co_Occurence	AHNAK	TP53	5/23
TTN	AHNAK	0.705732089483191	0.637707435190999	20	3	5	19	Mutually_Exclusive	AHNAK	TTN	3/24
TP53	HRNR	0.705732089483191	1.56811720362095	19	5	3	20	Co_Occurence	HRNR	TP53	5/23
NF1	TTN	0.714786486729862	1.52977941636686	21	5	17	4	Co_Occurence	NF1	TTN	5/21
PCLO	TTN	0.714786486729862	1.52977941636686	21	5	17	4	Co_Occurence	PCLO	TTN	5/21
KRAS	CTNNA2	0.715615485313005	1.37886189682623	25	4	6	12	Co_Occurence	CTNNA2	KRAS	4/18
LRP1B	KRAS	0.725223070268647	1.54331298011171	24	5	11	7	Co_Occurence	KRAS	LRP1B	5/18
PAPPA2	TP53	0.729797724270395	1.4105296444058	18	6	19	4	Co_Occurence	PAPPA2	TP53	6/23
OBSCN	TTN	0.732231979006698	1.48698662008626	20	6	16	5	Co_Occurence	OBSCN	TTN	6/21
ZFHX4	TTN	0.732231979006698	1.48698662008626	20	6	16	5	Co_Occurence	TTN	ZFHX4	6/21
TP53	COL11A1	0.747107980172993	1.31440910816271	17	7	5	18	Co_Occurence	COL11A1	TP53	7/23
TP53	LRP1B	0.747107980172993	1.31440910816271	17	7	5	18	Co_Occurence	LRP1B	TP53	7/23
TP53	MUC16	0.761679276605361	1.41774453346974	15	10	7	15	Co_Occurence	MUC16	TP53	10/22
CTNNA2	MUC16	1	1.22523605220775	24	4	13	6	Co_Occurence	CTNNA2	MUC16	4/19
OBSCN	EGFR	1	1.12213176713573	27	3	9	8	Co_Occurence	EGFR	OBSCN	3/17
OBSCN	LRP1B	1	1.12213176713573	27	3	9	8	Co_Occurence	LRP1B	OBSCN	3/17
RYR2	CTNNA2	1	0.781811886041216	28	2	8	9	Mutually_Exclusive	CTNNA2	RYR2	2/17
RYR2	KEAP1	1	0.781811886041216	28	2	8	9	Mutually_Exclusive	KEAP1	RYR2	2/17
KRAS	AHNAK	1	1.19524963277579	26	3	5	13	Co_Occurence	AHNAK	KRAS	3/18
TTN	DST	1	1.16283259980738	21	4	4	18	Co_Occurence	DST	TTN	4/22
KRAS	DST	1	1.19524963277579	26	3	5	13	Co_Occurence	DST	KRAS	3/18
TTN	HRNR	1	1.16283259980738	21	4	4	18	Co_Occurence	HRNR	TTN	4/22
TTN	TP53	1	1.10528277491709	12	12	13	10	Co_Occurence	TP53	TTN	12/23
NF1	TP53	1	1.12219059006855	18	5	20	4	Co_Occurence	NF1	TP53	5/24
MUC17	TTN	1	1.18314861578307	19	6	16	6	Co_Occurence	MUC17	TTN	6/22
ZNF724P	TTN	1	0.891114226807865	20	4	18	5	Mutually_Exclusive	TTN	ZNF724P	4/23
CSMD3	KRAS	1	1.10860251771068	22	5	11	9	Co_Occurence	CSMD3	KRAS	5/20
MUC17	KRAS	1	0.959192448645159	23	4	12	8	Mutually_Exclusive	KRAS	MUC17	4/20
RYR2	KRAS	1	1.13957090672083	24	4	12	7	Co_Occurence	KRAS	RYR2	4/19
LPA	KRAS	1	0.962334241775187	25	3	13	6	Mutually_Exclusive	KRAS	LPA	3/19
RELN	KRAS	1	0.962334241775187	25	3	13	6	Mutually_Exclusive	KRAS	RELN	3/19
SALL1	KRAS	1	0.962334241775187	25	3	13	6	Mutually_Exclusive	KRAS	SALL1	3/19
AHNAK	CSMD3	1	0.754430774224946	27	2	12	6	Mutually_Exclusive	AHNAK	CSMD3	2/18
LPA	COL11A1	1	0.803646356067007	28	2	10	7	Mutually_Exclusive	COL11A1	LPA	2/17
NF1	EGFR	1	0.803646356067007	28	2	10	7	Mutually_Exclusive	EGFR	NF1	2/17
RELN	EGFR	1	0.803646356067007	28	2	10	7	Mutually_Exclusive	EGFR	RELN	2/17
SALL1	EGFR	1	0.803646356067007	28	2	10	7	Mutually_Exclusive	EGFR	SALL1	2/17
AHNAK	EGFR	1	0.967359230480001	29	2	10	6	Mutually_Exclusive	AHNAK	EGFR	2/16
CTNNA2	LRP1B	1	0.680344341797076	27	2	10	8	Mutually_Exclusive	CTNNA2	LRP1B	2/18
NF1	LRP1B	1	0.803646356067007	28	2	10	7	Mutually_Exclusive	LRP1B	NF1	2/17
LPA	MUC17	1	0.803646356067007	28	2	10	7	Mutually_Exclusive	LPA	MUC17	2/17
AHNAK	MUC17	1	0.967359230480001	29	2	10	6	Mutually_Exclusive	AHNAK	MUC17	2/16
ZNF724P	OBSCN	1	0.922228513041564	29	2	9	7	Mutually_Exclusive	OBSCN	ZNF724P	2/16
PCLO	RYR2	1	0.922228513041564	29	2	9	7	Mutually_Exclusive	PCLO	RYR2	2/16
HRNR	RYR2	1	1.10856737532259	30	2	9	6	Co_Occurence	HRNR	RYR2	2/15
AHNAK	ZFHX4	1	1.10856737532259	30	2	9	6	Co_Occurence	AHNAK	ZFHX4	2/15
FLG	CTNNA2	1	0.908111785854006	29	2	8	8	Mutually_Exclusive	CTNNA2	FLG	2/16
NF1	CTNNA2	1	1.06983435975065	30	2	8	7	Co_Occurence	CTNNA2	NF1	2/15
RELN	CTNNA2	1	1.06983435975065	30	2	8	7	Co_Occurence	CTNNA2	RELN	2/15
AHNAK	CTNNA2	1	1.28430558533798	31	2	8	6	Co_Occurence	AHNAK	CTNNA2	2/14
HRNR	CTNNA2	1	1.28430558533798	31	2	8	6	Co_Occurence	CTNNA2	HRNR	2/14
LPA	FLG	1	1.06983435975065	30	2	8	7	Co_Occurence	FLG	LPA	2/15
HRNR	FLG	1	1.28430558533798	31	2	8	6	Co_Occurence	FLG	HRNR	2/14
NF1	KEAP1	1	1.06983435975065	30	2	8	7	Co_Occurence	KEAP1	NF1	2/15
RELN	KEAP1	1	1.06983435975065	30	2	8	7	Co_Occurence	KEAP1	RELN	2/15
HRNR	KEAP1	1	1.28430558533798	31	2	8	6	Co_Occurence	HRNR	KEAP1	2/14
PCLO	PAPPA2	1	1.06983435975065	30	2	8	7	Co_Occurence	PAPPA2	PCLO	2/15
NF1	LPA	1	1.25870258107462	31	2	7	7	Co_Occurence	LPA	NF1	2/14
SALL1	LPA	1	1.25870258107462	31	2	7	7	Co_Occurence	LPA	SALL1	2/14
HRNR	LPA	1	0.559717681766462	31	1	8	7	Mutually_Exclusive	HRNR	LPA	1/15
PCLO	NF1	1	1.25870258107462	31	2	7	7	Co_Occurence	NF1	PCLO	2/14
AHNAK	PCLO	1	0.559717681766462	31	1	8	7	Mutually_Exclusive	AHNAK	PCLO	1/15
ZNF724P	SALL1	1	1.25870258107462	31	2	7	7	Co_Occurence	SALL1	ZNF724P	2/14
DST	ZNF724P	1	0.559717681766462	31	1	8	7	Mutually_Exclusive	DST	ZNF724P	1/15
