# Supplementary material for: Effect of TTN Mutations on Immune Microenvironment and Efficacy of Immunotherapy in Lung Adenocarcinoma Patients
Source: Front Oncol. 2021 Aug 26;11:725292. doi: 10.3389/fonc.2021.725292 (PMC8426356; doi:10.3389/fonc.2021.725292)
Supplement: Supplementary Table 4 — The co-occurrence (or mutually exclusive relation) results between pairs of mutated driver genes in the TCGA-LUAD cohort. [file DataSheet_4.csv]

gene1	gene2	pValue	oddsRatio	00	11	01	10	Event	pair	event_ratio
XIRP2	ZFHX4	1.86126436518355e-14	4.82931815710384	333	79	89	61	Co_Occurence	XIRP2	ZFHX4	79/150
MUC16	TTN	2.84224332082158e-14	3.88412155154821	228	146	111	77	Co_Occurence	MUC16	TTN	146/188
TTN	RYR2	3.44672894014957e-14	3.98176039564675	238	136	67	121	Co_Occurence	RYR2	TTN	136/188
USH2A	CSMD3	4.31056441949604e-14	4.22302537116291	288	103	103	68	Co_Occurence	CSMD3	USH2A	103/171
LRP1B	MUC16	8.63387909496289e-14	4.00909677083008	270	113	110	69	Co_Occurence	LRP1B	MUC16	113/179
LRP1B	RYR2	1.03248549183067e-13	4.05776992949716	283	106	97	76	Co_Occurence	LRP1B	RYR2	106/173
TTN	CSMD3	1.93906005768776e-13	3.76360911010041	235	136	70	121	Co_Occurence	CSMD3	TTN	136/191
APOB	MUC16	3.27317740265168e-12	4.97772068480444	310	71	152	29	Co_Occurence	APOB	MUC16	71/181
USH2A	TTN	3.28373961770696e-12	3.73019633277705	250	116	141	55	Co_Occurence	TTN	USH2A	116/196
APOB	XIRP2	3.41908701589371e-12	5.11339540143898	376	54	86	46	Co_Occurence	APOB	XIRP2	54/132
XIRP2	FLG	3.90014718584155e-12	4.37387512071228	349	67	73	73	Co_Occurence	FLG	XIRP2	67/146
RYR3	TTN	7.04216939863871e-12	5.13292074529605	282	76	181	23	Co_Occurence	RYR3	TTN	76/204
LRP1B	TTN	7.99822284007458e-12	3.55027788503192	244	121	136	61	Co_Occurence	LRP1B	TTN	121/197
ZFHX4	TTN	8.10535169594136e-12	3.69636160569946	251	114	143	54	Co_Occurence	TTN	ZFHX4	114/197
APOB	USH2A	1.03300631470782e-11	4.72751936457988	351	60	111	40	Co_Occurence	APOB	USH2A	60/151
USH2A	RYR2	1.21766375472837e-11	3.6475935888585	286	98	105	73	Co_Occurence	RYR2	USH2A	98/178
TTN	XIRP2	2.93431082692477e-11	3.85000234141043	263	98	42	159	Co_Occurence	TTN	XIRP2	98/201
FLG	ZFHX4	3.36475268054777e-11	3.90124617971397	328	74	94	66	Co_Occurence	FLG	ZFHX4	74/160
USH2A	ZFHX4	3.73814891098601e-11	3.6580462849348	308	85	83	86	Co_Occurence	USH2A	ZFHX4	85/169
RYR3	USH2A	3.83090185175824e-11	4.60751966713238	351	59	112	40	Co_Occurence	RYR3	USH2A	59/152
COL11A1	PCDH15	4.12275691375031e-11	4.95718428725951	393	47	58	64	Co_Occurence	COL11A1	PCDH15	47/122
PCDH15	USH2A	5.82758677995196e-11	4.35972752132993	347	61	110	44	Co_Occurence	PCDH15	USH2A	61/154
CSMD3	COL11A1	7.09521126689596e-11	4.14293681515773	316	71	40	135	Co_Occurence	COL11A1	CSMD3	71/175
TTN	APOB	9.86562486030717e-11	4.60265628396462	280	75	25	182	Co_Occurence	APOB	TTN	75/207
USH2A	FLG	1.02600242000008e-10	3.74641233396621	325	74	66	97	Co_Occurence	FLG	USH2A	74/163
USH2A	XIRP2	1.02600242000008e-10	3.74641233396621	325	74	66	97	Co_Occurence	USH2A	XIRP2	74/163
ANK2	LRP1B	1.28313773237038e-10	4.13002364223358	336	64	118	44	Co_Occurence	ANK2	LRP1B	64/162
PCLO	CSMD3	1.68113437993963e-10	4.11190911464459	318	68	138	38	Co_Occurence	CSMD3	PCLO	68/176
MUC16	ZFHX4	1.76031682403355e-10	3.35300629163037	272	101	67	122	Co_Occurence	MUC16	ZFHX4	101/189
PCDH15	XIRP2	2.27344184150328e-10	4.32059635844177	370	53	87	52	Co_Occurence	PCDH15	XIRP2	53/139
SPTA1	USH2A	3.28548604665828e-10	3.63787082305755	326	72	99	65	Co_Occurence	SPTA1	USH2A	72/164
CSMD3	MUC16	4.79154886459907e-10	3.09375189962106	250	117	106	89	Co_Occurence	CSMD3	MUC16	117/195
APOB	ZFHX4	5.18412477361248e-10	4.17902361537522	351	57	111	43	Co_Occurence	APOB	ZFHX4	57/154
PCLO	TTN	6.64371198634719e-10	4.06082114419795	276	77	180	29	Co_Occurence	PCLO	TTN	77/209
ZFHX4	RYR2	1.05237975001578e-09	3.19413478147376	284	93	110	75	Co_Occurence	RYR2	ZFHX4	93/185
RYR2	CSMD3	1.3918242530664e-09	3.02121926793773	261	108	98	95	Co_Occurence	CSMD3	RYR2	108/193
TTN	TP53	1.64725583846602e-09	2.83025372472446	194	159	111	98	Co_Occurence	TP53	TTN	159/209
RYR3	COL11A1	2.35579528611466e-09	4.4448789936391	395	43	68	56	Co_Occurence	COL11A1	RYR3	43/124
PCDH15	MUC16	2.51394930085323e-09	3.76151314696321	303	69	154	36	Co_Occurence	MUC16	PCDH15	69/190
USH2A	MUC16	2.63211805361034e-09	3.06223238515999	268	100	123	71	Co_Occurence	MUC16	USH2A	100/194
LRP1B	CSMD3	2.74746822427348e-09	3.03667348841022	273	99	107	83	Co_Occurence	CSMD3	LRP1B	99/190
USH2A	MUC17	2.76267487192663e-09	3.83403797747999	346	57	45	114	Co_Occurence	MUC17	USH2A	57/159
TP53	CSMD3	3.43576196012865e-09	2.90659831183069	219	133	73	137	Co_Occurence	CSMD3	TP53	133/210
CSMD3	ZFHX4	3.77972287551316e-09	3.07679123803871	281	93	75	113	Co_Occurence	CSMD3	ZFHX4	93/188
PCDH15	CSMD1	4.01840069973698e-09	4.24466334659743	393	43	64	62	Co_Occurence	CSMD1	PCDH15	43/126
APOB	NAV3	4.70275865707479e-09	4.2106728759377	392	43	70	57	Co_Occurence	APOB	NAV3	43/127
XIRP2	RYR2	4.73787977859482e-09	3.23371079713304	299	80	123	60	Co_Occurence	RYR2	XIRP2	80/183
PCDH15	TTN	4.84414009137661e-09	3.76834202650254	275	75	182	30	Co_Occurence	PCDH15	TTN	75/212
ZNF536	MUC16	4.87294970892218e-09	3.58448308253122	300	71	152	39	Co_Occurence	MUC16	ZNF536	71/191
ADAMTS12	ZFHX4	5.13946401040686e-09	3.86099149012957	350	55	113	44	Co_Occurence	ADAMTS12	ZFHX4	55/157
RYR3	ZFHX4	5.13946401040686e-09	3.86099149012957	350	55	113	44	Co_Occurence	RYR3	ZFHX4	55/157
RYR3	ZNF536	5.5547159402586e-09	4.26586686879611	395	42	68	57	Co_Occurence	RYR3	ZNF536	42/125
FLG	RYR3	5.81192921040768e-09	3.99395782231457	372	49	50	91	Co_Occurence	FLG	RYR3	49/141
LRP1B	APOB	6.79180670614107e-09	3.75385712175909	338	58	42	124	Co_Occurence	APOB	LRP1B	58/166
APOB	SPTA1	1.21214182071527e-08	3.85716088810387	373	48	89	52	Co_Occurence	APOB	SPTA1	48/141
PCLO	ZFHX4	1.45368558160419e-08	3.60553563144585	345	57	111	49	Co_Occurence	PCLO	ZFHX4	57/160
LRP1B	COL11A1	1.4992122809684e-08	3.48120229167544	331	62	49	120	Co_Occurence	COL11A1	LRP1B	62/169
PCDH15	APOB	2.33123050390532e-08	4.05871675947113	397	40	60	65	Co_Occurence	APOB	PCDH15	40/125
ZFHX4	PCDH15	2.70303504172237e-08	3.51098537629324	345	56	49	112	Co_Occurence	PCDH15	ZFHX4	56/161
ZNF536	LRP1B	2.74177751131785e-08	3.3969723343084	331	61	121	49	Co_Occurence	LRP1B	ZNF536	61/170
ANK2	TP53	2.81829937835488e-08	3.53991132606493	262	78	192	30	Co_Occurence	ANK2	TP53	78/222
ZNF536	COL11A1	3.3225776593217e-08	3.81935189920017	385	44	67	66	Co_Occurence	COL11A1	ZNF536	44/133
CSMD3	ADAMTS12	3.61885198011015e-08	3.51184303072392	318	61	38	145	Co_Occurence	ADAMTS12	CSMD3	61/183
CSMD3	RYR3	3.61885198011015e-08	3.51184303072392	318	61	38	145	Co_Occurence	CSMD3	RYR3	61/183
NAV3	LRP1B	3.83794518988512e-08	3.32487249201361	329	62	120	51	Co_Occurence	LRP1B	NAV3	62/171
LRP1B	ZFHX4	4.41203814972341e-08	2.90357875958444	295	83	85	99	Co_Occurence	LRP1B	ZFHX4	83/184
SPTA1	MUC16	4.44950740810641e-08	2.99666755384385	284	82	141	55	Co_Occurence	MUC16	SPTA1	82/196
APOB	COL11A1	4.8591256512527e-08	3.87955415432652	392	41	70	59	Co_Occurence	APOB	COL11A1	41/129
ANK2	RYR2	5.61213034263874e-08	3.28860880411626	315	64	139	44	Co_Occurence	ANK2	RYR2	64/183
ZNF536	TTN	6.11991544511077e-08	3.33941198203968	271	76	181	34	Co_Occurence	TTN	ZNF536	76/215
RYR2	MUC16	6.24518160329354e-08	2.65590747606543	247	111	112	92	Co_Occurence	MUC16	RYR2	111/204
ZNF536	RYR2	6.55284731622005e-08	3.27897581555355	314	65	138	45	Co_Occurence	RYR2	ZNF536	65/183
NAV3	SPTA1	6.69762972352883e-08	3.46281662908438	363	51	86	62	Co_Occurence	NAV3	SPTA1	51/148
RYR3	ANK2	6.79064261176976e-08	3.92590532669759	395	40	68	59	Co_Occurence	ANK2	RYR3	40/127
XIRP2	RYR3	7.03202730621578e-08	3.58601237634202	370	47	52	93	Co_Occurence	RYR3	XIRP2	47/145
COL11A1	USH2A	7.41561217578609e-08	3.26533473847253	338	58	113	53	Co_Occurence	COL11A1	USH2A	58/166
PCLO	MUC16	7.65368906444656e-08	3.29622490622099	300	67	156	39	Co_Occurence	MUC16	PCLO	67/195
PCLO	RYR2	7.94297072492516e-08	3.299305923576	316	63	140	43	Co_Occurence	PCLO	RYR2	63/183
APOB	RYR2	8.55024887089713e-08	3.33840451893896	319	60	143	40	Co_Occurence	APOB	RYR2	60/183
RYR2	NAV3	9.15960173671915e-08	3.1909706139685	312	66	47	137	Co_Occurence	NAV3	RYR2	66/184
FLG	MUC16	9.25475333060074e-08	2.92700009702693	282	83	140	57	Co_Occurence	FLG	MUC16	83/197
NAV3	TTN	9.51671410990729e-08	3.18968512171704	269	77	180	36	Co_Occurence	NAV3	TTN	77/216
MUC17	RYR2	9.56811088286309e-08	3.32413095498832	318	61	142	41	Co_Occurence	MUC17	RYR2	61/183
COL11A1	NAV3	1.0927891331955e-07	3.62535214138312	382	44	69	67	Co_Occurence	COL11A1	NAV3	44/136
ADAMTS12	MUC16	1.30121198041544e-07	3.30651495014921	303	63	160	36	Co_Occurence	ADAMTS12	MUC16	63/196
PCDH15	NAV3	1.3177127515038e-07	3.61402832101614	386	42	71	63	Co_Occurence	NAV3	PCDH15	42/134
ZNF536	FLG	1.34359283706897e-07	3.34324444149487	362	50	90	60	Co_Occurence	FLG	ZNF536	50/150
FAT3	USH2A	1.4594202615723e-07	3.19557113948633	337	58	113	54	Co_Occurence	FAT3	USH2A	58/167
FAT3	TTN	1.5959147414399e-07	3.13097839571634	269	76	181	36	Co_Occurence	FAT3	TTN	76/217
ANK2	TTN	1.69548062909593e-07	3.21622771637778	271	74	183	34	Co_Occurence	ANK2	TTN	74/217
CSMD3	APOB	1.77940520633041e-07	3.23901776926869	316	60	40	146	Co_Occurence	APOB	CSMD3	60/186
APOB	RYR3	1.87249741809918e-07	3.77755000034602	400	37	62	63	Co_Occurence	APOB	RYR3	37/125
XIRP2	TP53	1.88646651680341e-07	2.85078933925047	246	94	176	46	Co_Occurence	TP53	XIRP2	94/222
SPTA1	ZFHX4	1.88917106250902e-07	2.93726559071044	323	66	102	71	Co_Occurence	SPTA1	ZFHX4	66/173
ZNF536	USH2A	2.26605382701664e-07	3.18111302668308	338	57	114	53	Co_Occurence	USH2A	ZNF536	57/167
LRP1B	XIRP2	2.3558449337717e-07	2.87698931321754	311	71	69	111	Co_Occurence	LRP1B	XIRP2	71/180
NAV3	ZFHX4	2.79823721731814e-07	3.09225764825528	338	57	111	56	Co_Occurence	NAV3	ZFHX4	57/167
PCLO	USH2A	2.99584949142346e-07	3.15349234556472	340	55	116	51	Co_Occurence	PCLO	USH2A	55/167
TP53	RYR2	3.00967054235007e-07	2.51981779486986	216	127	76	143	Co_Occurence	RYR2	TP53	127/219
LRP1B	USH2A	3.01622144429434e-07	2.67615429865356	291	82	89	100	Co_Occurence	LRP1B	USH2A	82/189
FAT3	CSMD3	3.24184928048997e-07	3.0242681566338	309	65	141	47	Co_Occurence	CSMD3	FAT3	65/188
APOB	FLG	3.66939680968832e-07	3.32633955828989	368	46	94	54	Co_Occurence	APOB	FLG	46/148
TTN	FLG	4.82196426564489e-07	2.74340462987501	255	90	50	167	Co_Occurence	FLG	TTN	90/217
ZNF536	FAT3	4.89406500487115e-07	3.36161587858391	382	42	70	68	Co_Occurence	FAT3	ZNF536	42/138
APOB	ZNF536	5.35814248651557e-07	3.51099728235402	391	39	71	61	Co_Occurence	APOB	ZNF536	39/132
MUC16	XIRP2	5.406722440515e-07	2.70198947935862	280	81	59	142	Co_Occurence	MUC16	XIRP2	81/201
RYR3	RYR2	5.41648652299004e-07	3.09560000733888	318	58	145	41	Co_Occurence	RYR2	RYR3	58/186
PCLO	SPTA1	5.55811482346057e-07	3.23145703645702	366	47	90	59	Co_Occurence	PCLO	SPTA1	47/149
ZFHX4	TP53	5.57051415757587e-07	2.5733259097217	232	108	162	60	Co_Occurence	TP53	ZFHX4	108/222
CSMD1	COL11A1	5.95966749736387e-07	3.4074122798602	385	41	70	66	Co_Occurence	COL11A1	CSMD1	41/136
NAV3	USH2A	6.12869099198185e-07	2.98445346235353	335	57	114	56	Co_Occurence	NAV3	USH2A	57/170
MUC17	MUC16	6.81968759142407e-07	3.02249040623224	300	63	160	39	Co_Occurence	MUC16	MUC17	63/199
XIRP2	SPTA1	7.09095344933628e-07	2.92912931534694	342	57	80	83	Co_Occurence	SPTA1	XIRP2	57/163
SPTA1	CSMD3	7.89838715089333e-07	2.70963992953179	294	75	131	62	Co_Occurence	CSMD3	SPTA1	75/193
COL11A1	TTN	8.31301047165899e-07	2.92324148575398	268	74	183	37	Co_Occurence	COL11A1	TTN	74/220
PCDH15	CSMD3	9.68270752795059e-07	2.9766391556192	312	61	145	44	Co_Occurence	CSMD3	PCDH15	61/189
MUC17	PCLO	1.01613827170635e-06	3.4134094376083	392	38	68	64	Co_Occurence	MUC17	PCLO	38/132
TP53	USH2A	1.0164778264801e-06	2.50730523749733	230	109	62	161	Co_Occurence	TP53	USH2A	109/223
PCDH15	SPTA1	1.06453878137372e-06	3.12835093884091	366	46	91	59	Co_Occurence	PCDH15	SPTA1	46/150
XIRP2	PCLO	1.3452209925875e-06	3.1021920234618	363	47	59	93	Co_Occurence	PCLO	XIRP2	47/152
XIRP2	NAV3	1.38899295758722e-06	3.00487168227605	358	49	64	91	Co_Occurence	NAV3	XIRP2	49/155
COL11A1	MUC16	1.4113785256281e-06	2.87375223679026	295	67	156	44	Co_Occurence	COL11A1	MUC16	67/200
TP53	LRP1B	1.68405107381813e-06	2.40338568480662	224	114	68	156	Co_Occurence	LRP1B	TP53	114/224
FAT3	RYR2	1.69289010063441e-06	2.84128593716964	310	63	140	49	Co_Occurence	FAT3	RYR2	63/189
LRP1B	SPTA1	1.80242988908084e-06	2.68332542614228	311	68	69	114	Co_Occurence	LRP1B	SPTA1	68/183
PCLO	APOB	1.83035449539063e-06	3.33608031374303	393	37	63	69	Co_Occurence	APOB	PCLO	37/132
SPTA1	TTN	1.90435168860248e-06	2.60542091230702	255	87	170	50	Co_Occurence	SPTA1	TTN	87/220
XIRP2	COL11A1	2.19321400283837e-06	2.96617173158721	359	48	63	92	Co_Occurence	COL11A1	XIRP2	48/155
ZNF536	PCDH15	2.23336577237615e-06	3.20434219515455	386	39	66	71	Co_Occurence	PCDH15	ZNF536	39/137
ZNF536	TP53	2.43737200475934e-06	2.81893575627297	257	75	195	35	Co_Occurence	TP53	ZNF536	75/230
FLG	FAT3	2.64074338458613e-06	2.91187321417832	358	48	64	92	Co_Occurence	FAT3	FLG	48/156
ADAMTS12	XIRP2	2.68433322054518e-06	3.0509327943256	367	44	96	55	Co_Occurence	ADAMTS12	XIRP2	44/151
ADAMTS12	PCDH15	3.33714555725453e-06	3.25437378032529	394	36	69	63	Co_Occurence	ADAMTS12	PCDH15	36/132
MUC17	FLG	3.43130003342282e-06	3.02598491953846	365	45	95	57	Co_Occurence	FLG	MUC17	45/152
NAV3	CSMD3	3.84759656853982e-06	2.69108680263551	306	63	143	50	Co_Occurence	CSMD3	NAV3	63/193
FLG	TP53	3.99524998783399e-06	2.51693853546217	243	91	179	49	Co_Occurence	FLG	TP53	91/228
CSMD1	USH2A	4.09586944285312e-06	2.79718458598265	337	53	118	54	Co_Occurence	CSMD1	USH2A	53/172
SPTA1	RYR3	4.25047426286121e-06	3.00704173850481	369	43	56	94	Co_Occurence	RYR3	SPTA1	43/150
PCLO	COL11A1	4.86412613303892e-06	3.09684049161905	384	39	72	67	Co_Occurence	COL11A1	PCLO	39/139
PCLO	LRP1B	5.2438617938722e-06	2.78801274882084	329	55	127	51	Co_Occurence	LRP1B	PCLO	55/178
LRP1B	RYR3	5.26700277709914e-06	2.82815590821076	333	52	47	130	Co_Occurence	LRP1B	RYR3	52/177
FAT3	ZFHX4	5.28274657530731e-06	2.73850995141942	336	54	114	58	Co_Occurence	FAT3	ZFHX4	54/172
MUC17	TP53	5.607110423161e-06	2.8384614112758	260	70	200	32	Co_Occurence	MUC17	TP53	70/232
PCLO	NAV3	6.7165697290167e-06	2.99771595886666	382	39	74	67	Co_Occurence	NAV3	PCLO	39/141
COL11A1	SPTA1	7.37453813209547e-06	2.79364145362271	360	46	91	65	Co_Occurence	COL11A1	SPTA1	46/156
MUC17	ZFHX4	7.45020699827412e-06	2.78104335378199	342	50	118	52	Co_Occurence	MUC17	ZFHX4	50/170
ZNF536	ZFHX4	7.79574302283931e-06	2.71931375683208	337	53	115	57	Co_Occurence	ZFHX4	ZNF536	53/172
TP53	PCLO	7.81921551578799e-06	2.75436336302763	258	72	34	198	Co_Occurence	PCLO	TP53	72/232
CSMD1	TTN	7.97178534517898e-06	2.70647464065809	268	70	187	37	Co_Occurence	CSMD1	TTN	70/224
COL11A1	RYR2	8.19740732534151e-06	2.64980021077946	309	61	142	50	Co_Occurence	COL11A1	RYR2	61/192
ZNF536	CSMD3	8.49548350706249e-06	2.63085188510182	307	61	145	49	Co_Occurence	CSMD3	ZNF536	61/194
PCDH15	LRP1B	8.61360412209636e-06	2.71624121376452	329	54	128	51	Co_Occurence	LRP1B	PCDH15	54/179
COL11A1	ZFHX4	9.12787055141404e-06	2.66460011359464	336	53	115	58	Co_Occurence	COL11A1	ZFHX4	53/173
APOB	ADAMTS12	9.24276029549715e-06	3.1383882669911	397	34	65	66	Co_Occurence	ADAMTS12	APOB	34/131
TTN	MUC17	9.35841304181081e-06	2.71537874479786	270	67	35	190	Co_Occurence	MUC17	TTN	67/225
ADAMTS12	FLG	9.41667185703884e-06	2.89077281394467	366	43	97	56	Co_Occurence	ADAMTS12	FLG	43/153
MUC16	TP53	1.01742429697946e-05	2.17582641328083	202	133	137	90	Co_Occurence	MUC16	TP53	133/227
USH2A	ADAMTS12	1.18636447407782e-05	2.73361611368963	341	49	50	122	Co_Occurence	ADAMTS12	USH2A	49/172
TTN	ADAMTS12	1.28986744675529e-05	2.69354016228797	271	65	34	192	Co_Occurence	ADAMTS12	TTN	65/226
APOB	TP53	1.36803160530852e-05	2.73025539130407	260	68	202	32	Co_Occurence	APOB	TP53	68/234
MUC16	RYR3	1.37693063085261e-05	2.68417326052131	299	59	40	164	Co_Occurence	MUC16	RYR3	59/204
CSMD1	XIRP2	1.80032343094304e-05	2.74466031137768	360	45	95	62	Co_Occurence	CSMD1	XIRP2	45/157
PCDH15	FAT3	1.83973379553069e-05	2.92865951747597	383	38	74	67	Co_Occurence	FAT3	PCDH15	38/141
FLG	RYR2	1.88232403800076e-05	2.34822301839732	291	72	131	68	Co_Occurence	FLG	RYR2	72/199
FAT3	TP53	2.13657003788508e-05	2.51945543206396	254	74	196	38	Co_Occurence	FAT3	TP53	74/234
FAT3	RYR3	2.28385739820958e-05	2.90306509530652	387	36	63	76	Co_Occurence	FAT3	RYR3	36/139
COL11A1	ANK2	2.29909417292901e-05	2.82701751583107	381	38	70	73	Co_Occurence	ANK2	COL11A1	38/143
NAV3	RYR3	2.64609890631659e-05	2.85817068700361	386	36	63	77	Co_Occurence	NAV3	RYR3	36/140
PCDH15	RYR2	2.69908990921283e-05	2.5250384911365	311	57	146	48	Co_Occurence	PCDH15	RYR2	57/194
ZNF536	MUC17	2.82342994559315e-05	2.83884268445596	386	36	66	74	Co_Occurence	MUC17	ZNF536	36/140
RYR3	ADAMTS12	3.10993559763482e-05	3.00028271838016	397	33	66	66	Co_Occurence	ADAMTS12	RYR3	33/132
FAT3	MUC16	3.61194761624889e-05	2.43617485699663	291	64	159	48	Co_Occurence	FAT3	MUC16	64/207
ZNF536	CSMD1	3.84711256081295e-05	2.76014391635418	382	37	70	73	Co_Occurence	CSMD1	ZNF536	37/143
FAT3	SPTA1	3.90063845770097e-05	2.60841261735751	358	45	92	67	Co_Occurence	FAT3	SPTA1	45/159
ZNF536	XIRP2	3.97520581543644e-05	2.59633008098267	357	45	95	65	Co_Occurence	XIRP2	ZNF536	45/160
FAT3	LRP1B	4.22297448652246e-05	2.44977160557728	323	55	127	57	Co_Occurence	FAT3	LRP1B	55/184
NAV3	ANK2	4.59245286803111e-05	2.73718613297783	379	38	70	75	Co_Occurence	ANK2	NAV3	38/145
RYR3	PCDH15	4.91873469918021e-05	2.88132098650766	392	34	71	65	Co_Occurence	PCDH15	RYR3	34/136
CSMD1	CSMD3	5.11699479749603e-05	2.45112006899639	307	58	148	49	Co_Occurence	CSMD1	CSMD3	58/197
CSMD1	ZFHX4	5.47986475251069e-05	2.50063936195261	337	50	118	57	Co_Occurence	CSMD1	ZFHX4	50/175
ADAMTS12	TP53	5.7222542888453e-05	2.5350101482831	259	66	204	33	Co_Occurence	ADAMTS12	TP53	66/237
RYR3	TP53	5.7222542888453e-05	2.5350101482831	259	66	204	33	Co_Occurence	RYR3	TP53	66/237
ANK2	FLG	6.02826661045057e-05	2.55883029450212	358	44	96	64	Co_Occurence	ANK2	FLG	44/160
PCLO	FAT3	6.87352838572061e-05	2.7181037385757	381	37	75	69	Co_Occurence	FAT3	PCLO	37/144
ZNF536	ANK2	6.91352321573834e-05	2.71389049664727	381	37	71	73	Co_Occurence	ANK2	ZNF536	37/144
ANK2	MUC17	7.48600242200298e-05	2.76349002852469	387	35	67	73	Co_Occurence	ANK2	MUC17	35/140
FAT3	XIRP2	7.6849447798759e-05	2.50512207928438	355	45	95	67	Co_Occurence	FAT3	XIRP2	45/162
TP53	COL11A1	8.173836964842e-05	2.35536242347631	253	72	39	198	Co_Occurence	COL11A1	TP53	72/237
PCDH15	TP53	8.50166446204479e-05	2.43724701822932	256	69	201	36	Co_Occurence	PCDH15	TP53	69/237
FLG	NAV3	8.50318028627024e-05	2.46131258926716	354	45	68	95	Co_Occurence	FLG	NAV3	45/163
MUC17	CSMD3	9.99562735057919e-05	2.39069897045973	309	55	151	47	Co_Occurence	CSMD3	MUC17	55/198
ANK2	MUC16	0.000114015673974535	2.33566622563922	292	61	162	47	Co_Occurence	ANK2	MUC16	61/209
APOB	ANK2	0.000120110978064464	2.69516920923109	388	34	74	66	Co_Occurence	ANK2	APOB	34/140
CSMD1	RYR2	0.000138329715246727	2.29701463508555	308	56	147	51	Co_Occurence	CSMD1	RYR2	56/198
ANK2	CSMD3	0.00014960194326634	2.28421930462117	305	57	149	51	Co_Occurence	ANK2	CSMD3	57/200
FLG	PCDH15	0.000150771468042358	2.43774556553365	359	42	63	98	Co_Occurence	FLG	PCDH15	42/161
ANK2	ZFHX4	0.000162998465064806	2.33408250045967	335	49	119	59	Co_Occurence	ANK2	ZFHX4	49/178
ANK2	XIRP2	0.000172842876142705	2.4303406293674	357	43	97	65	Co_Occurence	ANK2	XIRP2	43/162
COL11A1	FAT3	0.000175138748177701	2.50186010587641	376	37	75	74	Co_Occurence	COL11A1	FAT3	37/149
PCLO	ADAMTS12	0.000182101402051964	2.66548250211572	390	33	66	73	Co_Occurence	ADAMTS12	PCLO	33/139
RYR3	CSMD1	0.000193849100766061	2.62288924506653	389	33	74	66	Co_Occurence	CSMD1	RYR3	33/140
APOB	CSMD1	0.000215348681489501	2.57725019187423	388	33	74	67	Co_Occurence	APOB	CSMD1	33/141
ANK2	FAT3	0.000248368559202571	2.48211348128475	378	36	76	72	Co_Occurence	ANK2	FAT3	36/148
CSMD3	FLG	0.000250256365534584	2.1000205044824	286	70	70	136	Co_Occurence	CSMD3	FLG	70/206
NAV3	ADAMTS12	0.0002675435334003	2.53754387229323	384	34	65	79	Co_Occurence	ADAMTS12	NAV3	34/144
ANK2	USH2A	0.000283434781984385	2.25647683887227	332	49	122	59	Co_Occurence	ANK2	USH2A	49/181
RYR2	ADAMTS12	0.000315921194760557	2.28245067343914	312	52	47	151	Co_Occurence	ADAMTS12	RYR2	52/198
LRP1B	CSMD1	0.000333904232806131	2.24892202836508	324	51	56	131	Co_Occurence	CSMD1	LRP1B	51/187
MUC17	FAT3	0.000342916535794022	2.44397454119712	382	34	78	68	Co_Occurence	FAT3	MUC17	34/146
RYR3	PCLO	0.000350849813488465	2.50578707524022	389	32	74	67	Co_Occurence	PCLO	RYR3	32/141
MUC16	NAV3	0.000354782670542907	2.17151415136545	288	62	51	161	Co_Occurence	MUC16	NAV3	62/212
PCLO	FLG	0.000452260589168322	2.27083641105711	357	41	99	65	Co_Occurence	FLG	PCLO	41/164
MUC17	SPTA1	0.000536300008816464	2.28286497193775	362	39	98	63	Co_Occurence	MUC17	SPTA1	39/161
CSMD3	XIRP2	0.000546992319008132	2.01905002426185	285	69	71	137	Co_Occurence	CSMD3	XIRP2	69/208
ADAMTS12	LRP1B	0.000575398618320791	2.19268508589175	328	47	135	52	Co_Occurence	ADAMTS12	LRP1B	47/187
CSMD1	ADAMTS12	0.000598648513252713	2.46613103643843	388	32	67	75	Co_Occurence	ADAMTS12	CSMD1	32/142
FLG	SPTA1	0.000600273081244488	2.13602319443734	335	50	87	90	Co_Occurence	FLG	SPTA1	50/177
ADAMTS12	SPTA1	0.000708400253730865	2.28660350439539	364	38	99	61	Co_Occurence	ADAMTS12	SPTA1	38/160
APOB	FAT3	0.000792758119249123	2.38353388831858	383	33	79	67	Co_Occurence	APOB	FAT3	33/146
COL11A1	FLG	0.000852223109305707	2.18911820715189	353	42	98	69	Co_Occurence	COL11A1	FLG	42/167
ANK2	PCDH15	0.00086599079207116	2.33025087771023	382	33	72	75	Co_Occurence	ANK2	PCDH15	33/147
FAT3	NAV3	0.000871414593448806	2.29069456967288	373	36	77	76	Co_Occurence	FAT3	NAV3	36/153
MUC16	CSMD1	0.000927496322354887	2.07758921774492	290	58	49	165	Co_Occurence	CSMD1	MUC16	58/214
RYR2	SPTA1	0.00102216827619088	1.95172813946808	288	66	71	137	Co_Occurence	RYR2	SPTA1	66/208
NAV3	TP53	0.00106360926200517	2.02420398578776	249	70	200	43	Co_Occurence	NAV3	TP53	70/243
KRAS	TP53	0.00111194116886097	0.52718977238241	198	54	216	94	Mutually_Exclusive	KRAS	TP53	54/310
ZNF536	NAV3	0.00130289881376923	2.23392398099291	374	35	78	75	Co_Occurence	NAV3	ZNF536	35/153
PCLO	PCDH15	0.00133838539926875	2.26494617751079	383	32	73	74	Co_Occurence	PCDH15	PCLO	32/147
RYR3	MUC17	0.00136867812994603	2.35684481650329	391	30	72	69	Co_Occurence	MUC17	RYR3	30/141
MUC17	NAV3	0.00150087539045394	2.26789750166737	380	33	80	69	Co_Occurence	MUC17	NAV3	33/149
LRP1B	MUC17	0.00152380487855216	2.05441690585001	325	47	55	135	Co_Occurence	LRP1B	MUC17	47/190
FLG	LRP1B	0.00169284168408139	1.91847089246925	301	61	121	79	Co_Occurence	FLG	LRP1B	61/200
ZNF536	ADAMTS12	0.00199372064894647	2.21230026648649	384	31	68	79	Co_Occurence	ADAMTS12	ZNF536	31/147
KEAP1	NAV3	0.00211618899046018	2.19028716674486	383	31	82	66	Co_Occurence	KEAP1	NAV3	31/148
ADAMTS12	COL11A1	0.00218467687701923	2.17903906804282	383	31	80	68	Co_Occurence	ADAMTS12	COL11A1	31/148
MUC17	COL11A1	0.00225289946864697	2.20112312105661	381	32	79	70	Co_Occurence	COL11A1	MUC17	32/149
CSMD1	NAV3	0.00308112909132146	2.08725762419258	375	33	80	74	Co_Occurence	CSMD1	NAV3	33/154
PCDH15	MUC17	0.003132656202623	2.13555407757636	385	30	72	75	Co_Occurence	MUC17	PCDH15	30/147
PCLO	ZNF536	0.00400304938496721	2.09249026758902	378	32	78	74	Co_Occurence	PCLO	ZNF536	32/152
SPTA1	KEAP1	0.00420975772302774	2.00625566688285	363	35	62	102	Co_Occurence	KEAP1	SPTA1	35/164
MUC17	CSMD1	0.00501690064767018	2.06944101721745	383	30	77	72	Co_Occurence	CSMD1	MUC17	30/149
XIRP2	MUC17	0.00512241250804704	1.97035285181134	357	37	65	103	Co_Occurence	MUC17	XIRP2	37/168
PCLO	ANK2	0.00584720416228927	2.03154600631343	379	31	77	75	Co_Occurence	ANK2	PCLO	31/152
TP53	SPTA1	0.00589404006601439	1.73416128251796	235	80	57	190	Co_Occurence	SPTA1	TP53	80/247
CSMD1	KRAS	0.0103481948201585	1.81851531265378	346	39	109	68	Co_Occurence	CSMD1	KRAS	39/177
CSMD1	FAT3	0.0148808246642005	1.88103584241848	374	31	81	76	Co_Occurence	CSMD1	FAT3	31/157
COL11A1	KEAP1	0.0169440783155424	1.86536484577577	382	28	69	83	Co_Occurence	COL11A1	KEAP1	28/152
RYR2	KEAP1	0.0268807228085463	1.67992800593634	307	45	52	158	Co_Occurence	KEAP1	RYR2	45/210
CSMD1	ANK2	0.0285241887034229	1.76764333019848	376	29	79	78	Co_Occurence	ANK2	CSMD1	29/157
APOB	KEAP1	0.0286356153527793	1.80349409763034	390	25	72	75	Co_Occurence	APOB	KEAP1	25/147
KRAS	MUC16	0.0312763523198653	1.52967605800279	261	70	153	78	Co_Occurence	KRAS	MUC16	70/231
APOB	MUC17	0.0313720046869576	1.78251786448875	386	26	76	74	Co_Occurence	APOB	MUC17	26/150
ADAMTS12	ANK2	0.0342204313136303	1.76660958661871	382	27	81	72	Co_Occurence	ADAMTS12	ANK2	27/153
CSMD1	TP53	0.04151437946133	1.55958029983687	246	61	209	46	Co_Occurence	CSMD1	TP53	61/255
CSMD1	FLG	0.0465133098567639	1.61883823823215	350	35	105	72	Co_Occurence	CSMD1	FLG	35/177
ZNF536	SPTA1	0.0478492858951561	1.59983901113092	350	35	102	75	Co_Occurence	SPTA1	ZNF536	35/177
FAT3	ADAMTS12	0.0520666759180071	1.66594296317024	378	27	72	85	Co_Occurence	ADAMTS12	FAT3	27/157
KEAP1	RYR3	0.0558208743093852	1.7077143166327	390	24	75	73	Co_Occurence	KEAP1	RYR3	24/148
MUC17	ADAMTS12	0.0607088740283795	1.69176687316032	386	25	74	77	Co_Occurence	ADAMTS12	MUC17	25/151
KEAP1	PCDH15	0.0618107357124002	1.66928791268851	385	25	80	72	Co_Occurence	KEAP1	PCDH15	25/152
LRP1B	KRAS	0.0662668929331179	1.44724445060778	289	57	91	125	Co_Occurence	KRAS	LRP1B	57/216
KEAP1	ZFHX4	0.0668342654558241	1.57093692371402	334	37	131	60	Co_Occurence	KEAP1	ZFHX4	37/191
KRAS	APOB	0.104013964352548	1.48506711618445	347	33	67	115	Co_Occurence	APOB	KRAS	33/182
ANK2	SPTA1	0.105419102934202	1.47967074796018	350	33	104	75	Co_Occurence	ANK2	SPTA1	33/179
KRAS	ZFHX4	0.116744893346912	1.39072529037277	298	52	116	96	Co_Occurence	KRAS	ZFHX4	52/212
CSMD1	PCLO	0.130221824561841	1.50344901826836	375	26	80	81	Co_Occurence	CSMD1	PCLO	26/161
KRAS	ZNF536	0.149138546042791	1.39912841511091	339	35	75	113	Co_Occurence	KRAS	ZNF536	35/188
KEAP1	CSMD3	0.164239476315015	1.4006364662202	301	42	164	55	Co_Occurence	CSMD3	KEAP1	42/219
KEAP1	KRAS	0.256864611293122	1.31607474555259	347	30	118	67	Co_Occurence	KEAP1	KRAS	30/185
CSMD1	SPTA1	0.259746881971001	1.34224369041717	349	31	106	76	Co_Occurence	CSMD1	SPTA1	31/182
KEAP1	ZNF536	0.262292388251427	1.34965403640401	378	23	87	74	Co_Occurence	KEAP1	ZNF536	23/161
PCDH15	KRAS	0.271302359638059	0.74536306079412	332	23	125	82	Mutually_Exclusive	KRAS	PCDH15	23/207
USH2A	KEAP1	0.277387958870117	1.29142954451631	328	34	63	137	Co_Occurence	KEAP1	USH2A	34/200
USH2A	KRAS	0.300227333585108	1.23495273942628	293	50	98	121	Co_Occurence	KRAS	USH2A	50/219
TTN	KEAP1	0.314698472079763	1.26078514909831	257	49	48	208	Co_Occurence	KEAP1	TTN	49/256
TP53	KEAP1	0.31671031868424	0.794107772711437	237	42	55	228	Mutually_Exclusive	KEAP1	TP53	42/283
PCLO	KEAP1	0.475594932248963	1.23482333171705	380	21	76	85	Co_Occurence	KEAP1	PCLO	21/161
KRAS	CSMD3	0.487045636270577	1.15794598665125	266	58	148	90	Co_Occurence	CSMD3	KRAS	58/238
SPTA1	KRAS	0.505783795805345	1.15340455493598	316	39	109	98	Co_Occurence	KRAS	SPTA1	39/207
MUC17	KRAS	0.535375085789488	0.833983904907592	336	24	124	78	Mutually_Exclusive	KRAS	MUC17	24/202
KEAP1	ADAMTS12	0.560262444319034	1.17197408483262	385	19	80	78	Co_Occurence	ADAMTS12	KEAP1	19/158
RYR3	KRAS	0.617181134776183	1.12697549406499	343	28	120	71	Co_Occurence	KRAS	RYR3	28/191
KEAP1	CSMD1	0.670618909238993	1.12825945992845	378	20	87	77	Co_Occurence	CSMD1	KEAP1	20/164
KEAP1	FAT3	0.675281066352022	1.13534434045206	374	21	91	76	Co_Occurence	FAT3	KEAP1	21/167
FLG	KEAP1	0.698680747858915	1.12724501708907	351	26	71	114	Co_Occurence	FLG	KEAP1	26/185
XIRP2	KEAP1	0.698680747858915	1.12724501708907	351	26	71	114	Co_Occurence	KEAP1	XIRP2	26/185
KRAS	ANK2	0.716180542076386	1.09499205997312	336	30	78	118	Co_Occurence	ANK2	KRAS	30/196
FLG	KRAS	0.740202077701296	0.911638020758208	309	35	113	105	Mutually_Exclusive	FLG	KRAS	35/218
XIRP2	KRAS	0.740202077701296	0.911638020758208	309	35	113	105	Mutually_Exclusive	KRAS	XIRP2	35/218
KRAS	TTN	0.773599610470665	0.939801311187808	223	66	191	82	Mutually_Exclusive	KRAS	TTN	66/273
ADAMTS12	KRAS	0.802625968152034	1.05980533577507	342	27	121	72	Co_Occurence	ADAMTS12	KRAS	27/193
NAV3	KRAS	0.811261966532712	1.07261633479408	332	31	117	82	Co_Occurence	KRAS	NAV3	31/199
KEAP1	MUC17	0.885589324245139	1.03339490923824	381	18	84	79	Co_Occurence	KEAP1	MUC17	18/163
PCLO	KRAS	0.902759006075559	0.946317176168863	335	27	121	79	Mutually_Exclusive	KRAS	PCLO	27/200
KRAS	FAT3	0.904945231004316	1.02926662947589	332	30	82	118	Co_Occurence	FAT3	KRAS	30/200
LRP1B	KEAP1	0.905337915036199	1.0337526609545	315	32	65	150	Co_Occurence	KEAP1	LRP1B	32/215
KEAP1	MUC16	1	0.974846738555902	280	38	185	59	Mutually_Exclusive	KEAP1	MUC16	38/244
KRAS	RYR2	1	0.98192502630999	264	53	150	95	Mutually_Exclusive	KRAS	RYR2	53/245
COL11A1	KRAS	1	0.986700823629538	332	29	119	82	Mutually_Exclusive	COL11A1	KRAS	29/201
KEAP1	ANK2	1	0.949454251330587	375	18	90	79	Mutually_Exclusive	ANK2	KEAP1	18/169
